# Supplementary material for: Valproic Acid-Induced CCN1 Promotes Osteogenic Differentiation by Increasing CCN1 Protein Stability through HDAC1 Inhibition in Tonsil-Derived Mesenchymal Stem Cells
Source: Cells. 2022 Feb 3;11(3):534. doi: 10.3390/cells11030534 (PMC8834451; doi:10.3390/cells11030534)
Supplement: Supplementary file 1 [file cells-11-00534-s001.zip]

Archive with 1 entries (1 files):
- cells-1533234-supplementary.pdf
